# Supplementary material for: Evaluation using latent class models of the diagnostic performances of three ELISA tests commercialized for the serological diagnosis of Coxiella burnetii infection in domestic ruminants
Source: Vet Res. 2021 Apr 14;52:56. doi: 10.1186/s13567-021-00926-w (PMC8048088; doi:10.1186/s13567-021-00926-w)
Supplement: Supplementary file 3 — Additional file 3: Data. (Data_Lurier_LCM_Cburnetii_VetRes_2021). Cross-classified test results of the three ELISA in each included herd. [file 13567_2021_926_MOESM3_ESM.txt]

species	dpt	Nherd	T1.0_T2.0_T3.0	T1.0_T2.0_T3.1	T1.0_T2.1_T3.0	T1.0_T2.1_T3.1	T1.1_T2.0_T3.0	T1.1_T2.0_T3.1	T1.1_T2.1_T3.0	T1.1_T2.1_T3.1
cattle	1	51	14	0	0	0	0	0	0	1
cattle	1	23	12	0	0	0	0	0	0	0
cattle	1	55.5	15	0	0	0	0	0	0	0
cattle	1	41	14	0	0	0	0	0	0	1
cattle	1	90	14	0	0	0	0	0	0	1
cattle	1	30	8	4	0	0	0	1	0	0
cattle	1	35	13	0	0	0	0	0	0	0
cattle	1	38	15	0	0	0	0	0	0	0
cattle	1	56	15	0	0	0	0	0	0	0
cattle	1	44	14	0	0	0	1	0	0	0
cattle	2	165	15	0	0	0	0	0	0	0
cattle	2	58	13	0	0	0	0	0	0	0
cattle	2	29	8	3	0	1	0	1	0	0
cattle	2	40	10	2	0	0	0	1	0	0
cattle	2	57	13	0	0	0	0	0	0	0
cattle	2	48	13	0	0	0	0	0	0	0
cattle	2	54	14	0	0	0	0	0	0	0
cattle	2	122	10	4	0	0	0	0	0	0
cattle	2	30	9	1	0	0	2	0	0	0
cattle	2	100	14	0	0	0	0	0	0	0
cattle	2	20	10	0	0	0	1	0	0	0
cattle	2	22	6	2	0	0	2	0	1	1
cattle	3	114	8	2	0	0	0	2	0	2
cattle	3	26	5	5	0	0	0	1	0	1
cattle	3	68	2	1	0	0	0	0	0	12
cattle	3	55	12	3	0	0	0	0	0	0
cattle	3	68	7	2	0	0	0	0	0	5
cattle	3	71	4	2	0	0	0	1	0	7
cattle	3	100	8	1	0	0	0	1	0	5
cattle	3	111	11	1	0	0	0	0	0	1
cattle	3	72	8	2	0	0	0	0	0	1
cattle	3	97	11	0	0	0	0	0	0	3
cattle	3	47	4	2	0	0	1	2	1	3
cattle	4	64	12	0	0	0	0	0	0	1
cattle	4	60	13	0	0	0	1	0	0	0
cattle	4	102	12	2	0	0	0	0	0	1
cattle	4	171	6	1	0	1	0	0	0	6
cattle	4	106	10	0	0	0	0	1	1	2
cattle	4	50	11	0	0	0	0	1	0	1
cattle	4	24	7	0	0	0	0	0	0	6
cattle	4	72	2	1	0	0	0	0	0	11
cattle	4	46	15	0	0	0	0	0	0	0
cattle	4	64	6	1	0	0	0	1	0	6
cattle	4	64	13	0	0	0	0	0	0	1
cattle	4	161	12	0	0	0	0	0	0	3
cattle	4	36	11	1	0	0	0	0	0	1
cattle	5	24	12	0	0	0	0	0	0	0
cattle	5	28	11	0	0	0	0	0	0	1
cattle	5	83	9	0	0	0	1	1	0	3
cattle	5	43	5	5	0	0	0	2	0	1
cattle	5	37	13	0	0	0	0	0	0	0
cattle	5	45	12	0	0	0	0	0	0	1
cattle	5	69	3	5	0	0	0	1	1	4
cattle	5	39	2	0	0	0	0	1	0	10
cattle	5	62	6	3	0	0	1	1	0	2
cattle	5	42	1	0	0	0	2	1	5	4
cattle	5	32	9	0	0	0	1	1	0	0
cattle	5	66	6	2	0	0	1	0	0	5
cattle	6	62	15	0	0	0	0	0	0	0
cattle	6	43	1	2	0	0	0	0	0	10
cattle	6	32	8	2	0	0	0	1	0	3
cattle	6	44	1	6	0	0	0	0	0	6
cattle	6	30	5	1	0	0	0	0	0	8
cattle	6	103	14	0	0	0	0	0	0	0
cattle	6	61	3	2	0	0	0	0	1	4
cattle	6	25	12	0	0	0	0	0	0	0
cattle	6	25	15	0	0	0	0	0	0	0
cattle	6	39	12	0	0	0	0	0	0	0
cattle	6	82	12	0	0	0	0	1	0	1
cattle	6	61	13	0	0	0	0	1	0	1
cattle	7	184	14	0	0	0	1	0	0	0
cattle	7	97	9	0	0	0	6	0	0	0
cattle	7	66	10	2	0	0	6	1	0	1
cattle	7	50	7	0	0	0	8	0	0	0
cattle	7	132	12	0	0	0	3	0	0	0
cattle	7	41	14	0	0	0	1	0	0	0
cattle	7	80	14	0	0	0	1	0	0	0
cattle	7	292	9	0	0	0	6	0	0	0
cattle	7	81	15	0	0	0	0	0	0	0
cattle	7	54	10	0	0	0	5	0	0	0
cattle	8	40	13	0	0	0	0	0	0	0
cattle	8	22	11	0	0	0	0	0	0	0
cattle	8	40	11	1	0	1	0	0	0	0
cattle	8	83	12	1	0	0	0	0	0	1
cattle	8	25	11	0	0	0	0	0	0	0
cattle	8	51	13	0	0	0	0	0	0	0
cattle	8	32	11	0	0	0	0	0	0	1
cattle	8	43	13	0	0	0	0	0	0	0
cattle	8	35	13	0	0	0	0	0	0	0
cattle	8	64	13	0	0	0	0	0	0	2
cattle	8	19	10	0	0	0	0	0	0	0
cattle	8	59	12	0	0	0	0	0	0	0
cattle	9	31	11	0	0	0	0	0	0	0
cattle	9	98	5	0	0	0	0	0	1	0
cattle	9	88	11	1	0	0	0	0	0	0
cattle	9	52	12	0	0	0	0	0	0	0
cattle	9	84	13	0	0	0	1	0	0	0
cattle	9	66	14	0	0	0	0	0	0	0
cattle	9	33	10	1	0	0	0	0	0	1
cattle	9	205	14	0	0	0	0	0	0	0
cattle	9	55.5	14	0	0	0	0	0	0	0
cattle	9	73	11	0	0	0	1	0	0	1
cattle	9	115	10	1	0	0	0	1	0	1
cattle	9	109	9	2	0	0	0	2	0	0
cattle	9	59	4	0	0	0	0	0	0	0
cattle	10	23	8	0	0	0	0	0	0	1
goat	1	29	9	0	0	0	0	0	0	3
goat	1	25	5	1	0	2	0	0	0	4
goat	1	113	0	3	0	0	0	0	0	12
goat	1	10	4	3	0	0	0	0	0	3
goat	1	207	7	0	0	2	0	0	1	5
goat	1	36	3	1	0	2	0	0	0	9
goat	1	52	15	0	0	0	0	0	0	0
goat	1	52	11	1	0	1	0	0	0	2
goat	1	113	6	2	1	2	1	0	2	1
goat	1	113	2	1	0	2	0	0	0	10
goat	1	113	1	2	0	2	0	0	0	10
goat	2	450	3	6	0	2	0	0	0	4
goat	2	350	1	1	0	1	0	0	0	12
goat	2	33	12	0	0	0	0	0	0	0
goat	2	260	15	0	0	0	0	0	0	0
goat	2	50	8	1	0	4	0	0	0	2
goat	2	550	2	0	1	0	0	1	2	9
goat	2	120	3	2	0	1	0	0	0	9
goat	2	208	7	2	0	1	0	0	0	4
goat	2	510	8	3	0	0	2	0	0	2
goat	2	450	4	7	1	3	0	0	0	0
goat	2	250	5	6	0	1	0	0	1	2
goat	3	113	52	0	0	0	0	0	0	0
goat	3	113	15	0	0	0	0	0	0	0
goat	3	113	11	2	0	0	0	0	0	0
goat	3	90	14	0	0	0	0	0	0	0
goat	3	260	6	8	0	0	0	1	0	0
goat	3	113	10	3	0	0	0	0	0	2
goat	3	66	10	2	0	0	0	2	0	0
goat	3	113	15	0	0	0	0	0	0	0
goat	3	113	14	0	0	0	0	0	0	0
goat	3	50	14	0	0	0	0	0	0	0
goat	3	113	6	0	0	0	0	0	0	0
goat	3	40	14	0	0	0	0	0	0	0
goat	4	280	2	0	0	1	0	2	0	10
goat	4	33	9	0	0	0	0	0	0	3
goat	4	251	3	2	0	1	0	1	0	8
goat	4	200	0	2	0	3	0	0	0	9
goat	4	130	10	0	0	2	0	0	0	2
goat	4	430	4	1	0	2	1	0	4	3
goat	4	200	0	0	2	1	0	0	0	12
goat	4	170	0	1	1	1	0	0	0	12
goat	4	113	4	0	0	2	0	0	0	9
goat	4	290	3	2	0	4	0	0	0	6
goat	4	113	5	0	0	6	0	0	0	4
goat	4	113	2	1	0	2	0	0	0	10
goat	5	27	12	0	0	0	0	0	0	0
goat	5	113	15	0	0	0	0	0	0	0
goat	5	155	14	0	0	0	0	0	0	0
goat	5	120	14	0	0	0	0	0	0	0
goat	5	160	11	1	0	0	0	0	0	2
goat	5	30	11	1	0	0	0	0	0	0
goat	5	113	15	0	0	0	0	0	0	0
goat	5	124	14	0	0	0	0	0	0	0
goat	5	180	2	3	0	2	1	3	0	3
goat	5	155	1	1	0	5	0	0	0	7
goat	5	113	14	0	0	0	0	0	0	0
goat	6	80	15	0	0	0	0	0	0	0
goat	6	241	14	0	0	0	0	0	0	0
goat	6	113	12	2	0	0	0	0	0	1
goat	6	113	15	0	0	0	0	0	0	0
goat	6	78	15	0	0	0	0	0	0	0
goat	6	113	13	2	0	0	0	0	0	0
goat	6	113	13	2	0	0	0	0	0	0
goat	6	113	3	3	0	0	2	0	1	6
goat	6	113	14	1	0	0	0	0	0	0
goat	7	221	8	3	0	1	0	0	0	3
goat	7	30	14	1	0	0	0	0	0	0
goat	7	60	15	0	0	0	0	0	0	0
goat	7	90	0	0	0	0	0	0	1	14
goat	7	113	15	0	0	0	0	0	0	0
goat	7	113	10	0	1	1	0	0	1	2
goat	7	113	1	2	0	2	0	0	0	10
goat	7	351	0	2	0	6	0	0	0	0
goat	7	80	1	7	1	2	0	0	0	4
goat	7	113	2	4	0	1	0	0	0	0
goat	7	102	2	3	3	2	0	0	1	0
goat	8	15	9	1	1	0	0	0	0	0
goat	9	60	15	0	0	0	0	0	0	0
goat	9	113	5	2	0	0	0	0	0	0
goat	9	40	12	1	0	0	0	0	0	0
goat	9	27	12	0	0	0	0	0	0	0
goat	9	29	14	0	0	0	0	0	0	0
goat	9	69	4	5	0	1	0	0	0	2
goat	9	45	9	3	0	1	0	0	0	0
goat	9	55	15	0	0	0	0	0	0	0
goat	9	23	14	0	0	0	0	0	0	0
goat	9	113	15	0	0	0	0	0	0	0
goat	9	14	5	2	0	2	0	0	0	2
goat	9	40	12	0	0	0	0	0	0	0
goat	10	320	0	1	0	2	1	0	0	11
goat	10	113	5	4	0	2	0	0	0	4
goat	10	900	5	3	0	5	0	0	0	2
goat	10	113	5	1	1	1	0	0	0	6
goat	10	113	3	1	0	1	1	0	0	9
goat	10	165	12	1	0	0	0	0	0	1
goat	10	240	6	1	0	1	0	1	2	3
goat	10	249	3	3	1	1	0	0	2	4
goat	10	185	13	0	1	0	0	0	0	0
goat	10	84	11	0	0	2	0	0	0	1
goat	10	113	3	1	0	2	0	0	0	8
goat	10	113	3	4	0	1	0	0	0	7
goat	10	113	3	4	0	2	0	0	0	5
sheep	1	40	15	0	0	0	0	0	0	0
sheep	1	350	4	6	0	3	0	0	0	2
sheep	1	250	7	2	0	1	1	0	0	4
sheep	1	300	5	3	0	1	0	0	0	6
sheep	1	150	12	2	0	0	0	0	0	1
sheep	1	600	7	0	0	1	0	0	0	7
sheep	1	138	7	2	0	2	1	0	0	3
sheep	1	138	13	2	0	0	0	0	0	0
sheep	1	90	7	3	0	2	0	0	0	3
sheep	1	250	5	5	0	0	0	0	0	5
sheep	1	138	9	2	0	0	0	0	0	4
sheep	2	138	10	3	0	1	0	0	0	1
sheep	2	138	7	3	1	2	0	0	0	2
sheep	2	36	10	0	1	0	0	0	0	2
sheep	2	250	11	0	2	2	0	0	0	0
sheep	2	700	1	7	1	2	0	0	2	2
sheep	2	146	10	3	0	1	0	0	0	1
sheep	2	244	8	2	0	1	0	0	0	4
sheep	2	500	3	4	0	1	0	0	0	7
sheep	2	310	10	3	0	0	0	0	0	2
sheep	2	95	14	0	0	0	0	0	0	0
sheep	2	300	10	3	0	1	0	0	0	1
sheep	3	138	15	0	0	0	0	0	0	0
sheep	3	138	15	0	0	0	0	0	0	0
sheep	3	138	15	0	0	0	0	0	0	0
sheep	3	138	14	0	0	0	0	0	0	0
sheep	3	1400	14	0	0	0	1	0	0	0
sheep	3	138	15	0	0	0	0	0	0	0
sheep	3	60	15	0	0	0	0	0	0	0
sheep	3	138	15	0	0	0	0	0	0	0
sheep	3	110	12	3	0	0	0	0	0	0
sheep	3	190	15	0	0	0	0	0	0	0
sheep	4	110	13	0	2	0	0	0	0	0
sheep	4	138	14	1	0	0	0	0	0	0
sheep	4	60	14	0	1	0	0	0	0	0
sheep	4	55	11	1	3	0	0	0	0	0
sheep	4	200	15	0	0	0	0	0	0	0
sheep	4	190	14	0	0	0	0	0	0	0
sheep	4	150	15	0	0	0	0	0	0	0
sheep	4	30	12	0	0	0	0	0	0	0
sheep	4	138	2	0	2	4	0	0	0	7
sheep	4	130	14	0	0	0	0	0	0	0
sheep	5	82	14	0	0	0	0	0	0	0
sheep	5	82	14	0	0	0	0	0	0	0
sheep	5	150	14	0	0	0	0	0	0	0
sheep	5	100	14	0	0	0	0	0	0	0
sheep	5	110	14	0	0	0	0	0	0	0
sheep	5	90	15	0	0	0	0	0	0	0
sheep	5	82	14	0	0	0	0	0	0	0
sheep	5	41	13	0	0	0	0	0	0	0
sheep	5	65	11	2	0	0	0	0	0	1
sheep	5	61	13	1	0	0	0	0	0	0
sheep	5	250	6	7	0	0	0	0	0	2
sheep	6	138	10	0	0	0	0	0	0	0
sheep	6	150	14	0	0	0	0	0	0	0
sheep	6	300	14	0	0	0	1	0	0	0
sheep	6	138	15	0	0	0	0	0	0	0
sheep	6	138	15	0	0	0	0	0	0	0
sheep	6	138	13	0	0	0	0	0	0	0
sheep	6	138	15	0	0	0	0	0	0	0
sheep	6	300	14	0	1	0	0	0	0	0
sheep	6	138	15	0	0	0	0	0	0	0
sheep	6	170	15	0	0	0	0	0	0	0
sheep	6	50	14	1	0	0	0	0	0	0
sheep	7	12	13	0	0	0	0	0	0	0
sheep	7	120	15	0	0	0	0	0	0	0
sheep	7	138	16	0	0	0	0	0	0	0
sheep	7	138	15	0	0	0	0	0	0	0
sheep	7	12	12	0	0	0	0	0	0	0
sheep	7	138	15	0	0	0	0	0	0	0
sheep	7	138	15	0	0	0	0	0	0	0
sheep	7	86	15	0	0	0	0	0	0	0
sheep	7	138	15	0	0	0	0	0	0	0
sheep	7	138	15	0	0	0	0	0	0	0
sheep	7	48	15	0	0	0	0	0	0	0
sheep	8	450	9	2	0	1	1	1	0	1
sheep	8	138	12	3	0	0	0	0	0	0
sheep	8	150	6	7	0	0	1	1	0	0
sheep	8	138	11	2	0	2	0	0	0	0
sheep	8	300	11	2	0	0	1	0	0	1
sheep	8	112	7	3	0	0	0	0	0	4
sheep	8	200	12	1	0	0	0	0	0	2
sheep	8	138	0	1	3	1	0	0	0	10
sheep	8	138	14	1	0	0	0	0	0	0
sheep	8	150	9	3	0	0	0	0	0	0
sheep	9	550	13	0	0	0	1	1	0	0
sheep	9	1000	14	0	1	0	0	0	0	0
sheep	9	45	14	0	0	0	0	0	0	0
sheep	9	41	10	0	5	0	0	0	0	0
sheep	9	138	12	1	0	0	0	0	0	0
sheep	9	62	12	2	1	0	0	0	0	0
sheep	9	138	12	2	0	0	0	0	0	0
sheep	9	50	4	8	0	0	0	0	0	1
sheep	9	90	8	2	2	2	1	0	0	0
sheep	9	280	15	0	0	0	0	0	0	0
sheep	9	48	10	0	0	1	0	0	0	1
sheep	10	138	13	0	0	0	0	0	0	2
sheep	10	138	6	1	1	0	0	0	0	5
sheep	10	310	5	1	0	0	0	0	0	2
